# Supplementary material for: Quercetin Ameliorates Testicular Damage in Zucker Diabetic Fatty Rats through Its Antioxidant, Anti-Inflammatory and Anti-Apoptotic Properties
Source: Int J Mol Sci. 2022 Dec 16;23(24):16056. doi: 10.3390/ijms232416056 (PMC9781092; doi:10.3390/ijms232416056)
Supplement: Supplementary file 1 [file ijms-23-16056-s001.zip]

Archive with 1 entries (1 files):
- ijms-2076882-supplementary.pdf
